# Supplementary material for: Computational and mitochondrial functional studies of novel compound heterozygous variants in SPATA5 gene support a causal link with epileptogenic encephalopathy
Source: Hum Genomics. 2023 Feb 27;17:14. doi: 10.1186/s40246-023-00463-x (PMC9972848; doi:10.1186/s40246-023-00463-x)
Supplement: Supplementary file 1 — Additional file 1. Table S1. Primers targeting a region of the nuclear gene β2M and the minor arc of mtDNA. [file 40246_2023_463_MOESM1_ESM.xlsx]

## Sheet: Hoja1
target	sequence
mtMinArc (forward)	5’− CTAAATAGCCCACACGTTCCC −3’
mtMinArc (reverse)	5’−AGAGCTCCCGTGAGTGGTTA−3’
β2M (forward)	5’− GCTGGGTAGCTCTAAACAATGTATTCA−3’
β2M (reverse)	5’−CCATGTACTAACAAATGTCTAAAATGGT −3’
